# Supplementary material for: Identification of a Novel Neuropeptide S Receptor Antagonist Scaffold Based on the SHA-68 Core
Source: Pharmaceuticals (Basel). 2021 Oct 6;14(10):1024. doi: 10.3390/ph14101024 (PMC8538004; doi:10.3390/ph14101024)
Supplement: Supplementary file 1 [file pharmaceuticals-14-01024-s001.zip]

Archive with 1 entries (1 files):
- pharmaceuticals-1346916 supplementary.pdf
